# Supplementary material for: Differential Gene Expression Patterns in Peach Roots under Non-Uniform Soil Conditions in Response to Organic Matter
Source: Genes (Basel). 2024 Jan 4;15(1):70. doi: 10.3390/genes15010070 (PMC10815151; doi:10.3390/genes15010070)
Supplement: Supplementary file 1 [file genes-15-00070-s001.zip]

Archive with 1 entries (1 files):
- Lawrence et al. GO Supplement S1.xlsx
