# Supplementary material for: Differential Gene Expression Patterns in Peach Roots under Non-Uniform Soil Conditions in Response to Organic Matter
Source: Genes (Basel). 2024 Jan 4;15(1):70. doi: 10.3390/genes15010070 (PMC10815151; doi:10.3390/genes15010070)
Supplement: Supplementary file 1 [file genes-15-00070-s001.zip › Lawrence et al. GO Supplement S1.xlsx]

## Sheet: AA vs BB
Comparison	up/down	category	over_represented_pvalue	under_represented_pvalue	numDEInCat	numInCat	term	ontology	over_represented_FDR	go_term	gene_ids
AA vs BB	+	GO:0019509	0.0056974	0.999989	1	3	L-methionine salvage from methylthioadenosine	BP	1	BP L-methionine salvage from methylthioadenosine	Prupe.4G180000, Prupe.4G180000, Prupe.4G180000
AA vs BB	+	GO:0006741	0.00729925	0.99998	1	4	NADP biosynthetic process	BP	1	BP NADP biosynthetic process	Prupe.4G254100
AA vs BB	+	GO:0019674	0.00729925	0.99998	1	4	NAD metabolic process	BP	1	BP NAD metabolic process	Prupe.4G254100
AA vs BB	+	GO:0008152	0.00943566	0.997822	6	910	metabolic process	BP	1	BP metabolic process	Prupe.5G047600, Prupe.4G254100, Prupe.4G254100, Prupe.4G254100, Prupe.4G180000, Prupe.2G160100, Prupe.2G045300, Prupe.2G019200
AA vs BB	+	GO:0006108	0.0231979	0.999753	1	13	malate metabolic process	BP	1	BP malate metabolic process	Prupe.1G445400
AA vs BB	+	GO:0006694	0.029637	0.999597	1	13	steroid biosynthetic process	BP	1	BP steroid biosynthetic process	Prupe.2G019200
AA vs BB	+	GO:0006811	0.0491595	0.998832	1	29	ion transport	BP	1	BP ion transport	Prupe.2G222600
AA vs BB	+	GO:0043874	0.00172817	1	1	1	acireductone synthase activity	MF	1	MF acireductone synthase activity	Prupe.4G180000
AA vs BB	+	GO:0004605	0.00172853	1	1	1	phosphatidate cytidylyltransferase activity	MF	1	MF phosphatidate cytidylyltransferase activity	Prupe.4G011700
AA vs BB	+	GO:0051287	0.00628739	0.99977	2	59	NAD binding	MF	1	MF NAD binding	Prupe.4G091300, Prupe.1G445400
AA vs BB	+	GO:0004470	0.00861153	0.999971	1	5	malic enzyme activity	MF	1	MF malic enzyme activity	Prupe.1G445400
AA vs BB	+	GO:0004471	0.00861153	0.999971	1	5	malate dehydrogenase (decarboxylating) (NAD+) activity	MF	1	MF malate dehydrogenase (decarboxylating) (NAD+) activity	Prupe.1G445400, Prupe.1G445400, Prupe.1G445400
AA vs BB	+	GO:0016787	0.0133649	0.998474	3	242	hydrolase activity	MF	1	MF hydrolase activity	Prupe.5G047600, Prupe.4G180000, Prupe.2G045300
AA vs BB	+	GO:0016884	0.0239769	0.999737	1	13	carbon-nitrogen ligase activity, with glutamine as amido-N-donor	MF	1	MF carbon-nitrogen ligase activity, with glutamine as amido-N-donor	Prupe.8G161700
AA vs BB	+	GO:0003951	0.0250108	0.999712	1	14	NAD+ kinase activity	MF	1	MF NAD+ kinase activity	Prupe.4G254100, Prupe.4G254100, Prupe.4G254100
AA vs BB	+	GO:0000166	0.0393458	0.993221	3	373	nucleotide binding	MF	1	MF nucleotide binding	Prupe.6G130600, Prupe.4G243400, Prupe.2G236400
AA vs BB	-	GO:0006086	0.00182453	1	1	1	acetyl-CoA biosynthetic process from pyruvate	BP	1	BP acetyl-CoA biosynthetic process from pyruvate	Prupe.1G220200
AA vs BB	-	GO:0016255	0.00539301	0.999993	1	2	attachment of GPI anchor to protein	BP	1	BP attachment of GPI anchor to protein	Prupe.8G200800
AA vs BB	-	GO:0006024	0.00914	0.999969	1	4	glycosaminoglycan biosynthetic process	BP	1	BP glycosaminoglycan biosynthetic process	Prupe.2G247400
AA vs BB	-	GO:0015012	0.00914	0.999969	1	4	heparan sulfate proteoglycan biosynthetic process	BP	1	BP heparan sulfate proteoglycan biosynthetic process	Prupe.2G247400
AA vs BB	-	GO:0016042	0.0151957	0.999902	1	7	lipid catabolic process	BP	1	BP lipid catabolic process	Prupe.2G169800
AA vs BB	-	GO:0006506	0.0297854	0.999591	1	14	GPI anchor biosynthetic process	BP	1	BP GPI anchor biosynthetic process	Prupe.5G033200
AA vs BB	-	GO:0006289	0.0467328	0.998965	1	20	nucleotide-excision repair	BP	1	BP nucleotide-excision repair	Prupe.1G583500
AA vs BB	-	GO:0042765	0.00797029	0.999979	1	3	GPI-anchor transamidase complex	CC	1	CC GPI-anchor transamidase complex	Prupe.8G200800
AA vs BB	-	GO:0000439	0.0138687	0.999917	1	8	transcription factor TFIIH core complex	CC	1	CC transcription factor TFIIH core complex	Prupe.1G583500
AA vs BB	-	GO:0016639	0.00572492	0.999989	1	3	oxidoreductase activity, acting on the CH-NH2 group of donors, NAD or NADP as acceptor	MF	1	MF oxidoreductase activity, acting on the CH-NH2 group of donors, NAD or NADP as acceptor	Prupe.5G056900
AA vs BB	-	GO:0004739	0.00573917	0.999989	1	3	pyruvate dehydrogenase (acetyl-transferring) activity	MF	1	MF pyruvate dehydrogenase (acetyl-transferring) activity	Prupe.1G220200
AA vs BB	-	GO:0000166	0.017215	0.996927	4	373	nucleotide binding	MF	1	MF nucleotide binding	Prupe.6G082600, Prupe.4G243400, Prupe.2G318100, Prupe.2G049800
AA vs BB	-	GO:0005249	0.0312789	0.999568	1	9	voltage-gated potassium channel activity	MF	1	MF voltage-gated potassium channel activity	Prupe.7G237400
AA vs BB	-	GO:0051537	0.0359623	0.999387	1	22	2 iron, 2 sulfur cluster binding	MF	1	MF 2 iron, 2 sulfur cluster binding	Prupe.7G000600

## Sheet: SS vs AA
Comparison	up/down	category	over_represented_pvalue	under_represented_pvalue	numDEInCat	numInCat	term	ontology	over_represented_FDR	go_term	gene_ids
SS vs AA	+	GO:0007264	0.00383369	0.999722	3	80	small GTPase mediated signal transduction	BP	1	BP small GTPase mediated signal transduction	Prupe.8G241500, Prupe.8G241500, Prupe.8G241500, Prupe.2G230200, Prupe.2G230200, Prupe.2G230200, Prupe.1G587300, Prupe.1G587300
SS vs AA	+	GO:0006086	0.00557137	1	1	1	acetyl-CoA biosynthetic process from pyruvate	BP	1	BP acetyl-CoA biosynthetic process from pyruvate	Prupe.1G220200
SS vs AA	+	GO:0030418	0.0063564	0.99999	1	2	nicotianamine biosynthetic process	BP	1	BP nicotianamine biosynthetic process	Prupe.1G088200
SS vs AA	+	GO:0018344	0.00897561	0.999973	1	3	protein geranylgeranylation	BP	1	BP protein geranylgeranylation	Prupe.3G223100
SS vs AA	+	GO:0015031	0.0104338	0.998907	3	105	protein transport	BP	1	BP protein transport	Prupe.8G241500, Prupe.2G230200, Prupe.1G587300
SS vs AA	+	GO:0006011	0.0136155	0.999954	1	2	UDP-glucose metabolic process	BP	1	BP UDP-glucose metabolic process	Prupe.3G015000
SS vs AA	+	GO:0019953	0.0136523	0.99993	1	4	sexual reproduction	BP	1	BP sexual reproduction	Prupe.2G136500
SS vs AA	+	GO:0019725	0.0140955	0.99995	1	2	cellular homeostasis	BP	1	BP cellular homeostasis	Prupe.8G241500
SS vs AA	+	GO:0006909	0.0198133	0.999853	1	4	phagocytosis	BP	1	BP phagocytosis	Prupe.7G026000
SS vs AA	+	GO:0008643	0.0206643	0.99984	1	4	carbohydrate transport	BP	1	BP carbohydrate transport	Prupe.1G187700
SS vs AA	+	GO:0006024	0.0268679	0.999728	1	4	glycosaminoglycan biosynthetic process	BP	1	BP glycosaminoglycan biosynthetic process	Prupe.2G247400
SS vs AA	+	GO:0015012	0.0268679	0.999728	1	4	heparan sulfate proteoglycan biosynthetic process	BP	1	BP heparan sulfate proteoglycan biosynthetic process	Prupe.2G247400
SS vs AA	+	GO:0006801	0.0317107	0.999558	1	8	superoxide metabolic process	BP	1	BP superoxide metabolic process	Prupe.5G084900
SS vs AA	+	GO:0032957	0.032477	0.999576	1	5	inositol trisphosphate metabolic process	BP	1	BP inositol trisphosphate metabolic process	Prupe.8G151200, Prupe.8G151200
SS vs AA	+	GO:0007034	0.03947	0.999287	1	11	vacuolar transport	BP	1	BP vacuolar transport	Prupe.3G001500
SS vs AA	+	GO:0016042	0.04161	0.999252	1	7	lipid catabolic process	BP	1	BP lipid catabolic process	Prupe.2G169800
SS vs AA	+	GO:0006094	0.0428604	0.999206	1	7	gluconeogenesis	BP	1	BP gluconeogenesis	Prupe.1G380500
SS vs AA	+	GO:0006306	0.0481634	0.998995	1	7	DNA methylation	BP	1	BP DNA methylation	Prupe.6G011600
SS vs AA	+	GO:0006338	0.0493869	0.998904	1	9	chromatin remodeling	BP	1	BP chromatin remodeling	Prupe.7G004000
SS vs AA	+	GO:0016021	0.0178609	0.993214	10	826	integral component of membrane	CC	1	CC integral component of membrane	Prupe.7G255700, Prupe.7G255700, Prupe.6G160300, Prupe.6G160300, Prupe.6G129500, Prupe.3G280900, Prupe.3G220700, Prupe.3G027200, Prupe.2G247400, Prupe.1G483500, Prupe.1G189900, Prupe.1G189900, Prupe.1G187700
SS vs AA	+	GO:0005622	0.0302068	0.991991	5	440	intracellular anatomical structure	CC	1	CC intracellular anatomical structure	Prupe.8G241500, Prupe.8G151200, Prupe.6G093600, Prupe.2G230200, Prupe.1G048900
SS vs AA	+	GO:0000139	0.0376854	0.999387	1	7	Golgi membrane	CC	1	CC Golgi membrane	Prupe.1G187700
SS vs AA	+	GO:0008168	0.000339843	0.999959	6	189	methyltransferase activity	MF	0.639925	MF methyltransferase activity	Prupe.6G011600, Prupe.3G294800, Prupe.2G255100, Prupe.1G463300, Prupe.1G334700, Prupe.1G159900
SS vs AA	+	GO:0022857	0.00575712	0.999241	4	133	transmembrane transporter activity	MF	1	MF transmembrane transporter activity	Prupe.6G160300, Prupe.3G280900, Prupe.3G027200, Prupe.1G189900
SS vs AA	+	GO:0030410	0.0063564	0.99999	1	2	nicotianamine synthase activity	MF	1	MF nicotianamine synthase activity	Prupe.1G088200
SS vs AA	+	GO:0004663	0.00897561	0.999973	1	3	Rab geranylgeranyltransferase activity	MF	1	MF Rab geranylgeranyltransferase activity	Prupe.3G223100
SS vs AA	+	GO:0003983	0.0136155	0.999954	1	2	UTP:glucose-1-phosphate uridylyltransferase activity	MF	1	MF UTP:glucose-1-phosphate uridylyltransferase activity	Prupe.3G015000
SS vs AA	+	GO:0004347	0.0159993	0.999915	1	3	glucose-6-phosphate isomerase activity	MF	1	MF glucose-6-phosphate isomerase activity	Prupe.1G380500, Prupe.1G380500
SS vs AA	+	GO:0017069	0.0169626	0.999885	1	5	snRNA binding	MF	1	MF snRNA binding	Prupe.8G024700
SS vs AA	+	GO:0004739	0.0174815	0.999898	1	3	pyruvate dehydrogenase (acetyl-transferring) activity	MF	1	MF pyruvate dehydrogenase (acetyl-transferring) activity	Prupe.1G220200
SS vs AA	+	GO:0005351	0.0206643	0.99984	1	4	carbohydrate:proton symporter activity	MF	1	MF carbohydrate:proton symporter activity	Prupe.1G187700
SS vs AA	+	GO:0047325	0.032477	0.999576	1	5	inositol tetrakisphosphate 1-kinase activity	MF	1	MF inositol tetrakisphosphate 1-kinase activity	Prupe.8G151200, Prupe.8G151200
SS vs AA	+	GO:0052725	0.032477	0.999576	1	5	inositol-1,3,4-trisphosphate 6-kinase activity	MF	1	MF inositol-1,3,4-trisphosphate 6-kinase activity	Prupe.8G151200, Prupe.8G151200
SS vs AA	+	GO:0052726	0.032477	0.999576	1	5	inositol-1,3,4-trisphosphate 5-kinase activity	MF	1	MF inositol-1,3,4-trisphosphate 5-kinase activity	Prupe.8G151200, Prupe.8G151200
SS vs AA	+	GO:0070569	0.0411554	0.999288	1	6	uridylyltransferase activity	MF	1	MF uridylyltransferase activity	Prupe.3G015000
SS vs AA	+	GO:0003854	0.0458489	0.999036	1	11	3-beta-hydroxy-delta5-steroid dehydrogenase activity	MF	1	MF 3-beta-hydroxy-delta5-steroid dehydrogenase activity	Prupe.1G198200
SS vs AA	-	GO:0009611	0.00109831	0.999985	2	12	response to wounding	BP	1	BP response to wounding	Prupe.I000200, Prupe.1G032400
SS vs AA	-	GO:0004867	0.00150019	0.999975	2	14	serine-type endopeptidase inhibitor activity	MF	1	MF serine-type endopeptidase inhibitor activity	Prupe.I000200, Prupe.1G032400
SS vs AA	-	GO:0010508	0.00678132	1	1	1	positive regulation of autophagy	BP	1	BP positive regulation of autophagy	Prupe.1G508500
SS vs AA	-	GO:0007264	0.00780469	0.999265	3	80	small GTPase mediated signal transduction	BP	1	BP small GTPase mediated signal transduction	Prupe.4G271600, Prupe.4G271600, Prupe.4G271600, Prupe.2G324600, Prupe.1G587300, Prupe.1G587300
SS vs AA	-	GO:0004798	0.00952929	0.999977	1	2	thymidylate kinase activity	MF	1	MF thymidylate kinase activity	Prupe.3G071800
SS vs AA	-	GO:0006233	0.00952929	0.999977	1	2	dTDP biosynthetic process	BP	1	BP dTDP biosynthetic process	Prupe.3G071800
SS vs AA	-	GO:0004127	0.0102622	0.999974	1	2	cytidylate kinase activity	MF	1	MF cytidylate kinase activity	Prupe.8G036000
SS vs AA	-	GO:0009041	0.0102622	0.999974	1	2	uridylate kinase activity	MF	1	MF uridylate kinase activity	Prupe.8G036000
SS vs AA	-	GO:0004866	0.0133885	0.99994	1	3	endopeptidase inhibitor activity	MF	1	MF endopeptidase inhibitor activity	Prupe.4G155200
SS vs AA	-	GO:0016021	0.0137294	0.994206	13	826	integral component of membrane	CC	1	CC integral component of membrane	Prupe.8G224500, Prupe.8G224500, Prupe.7G121400, Prupe.6G219200, Prupe.6G129500, Prupe.6G007600, Prupe.5G089200, Prupe.3G291700, Prupe.3G220700, Prupe.3G165300, Prupe.3G003100, Prupe.2G283800, Prupe.1G502900, Prupe.1G472500
SS vs AA	-	GO:0046873	0.0146819	0.999177	2	27	metal ion transmembrane transporter activity	MF	1	MF metal ion transmembrane transporter activity	Prupe.6G072000, Prupe.4G241000
SS vs AA	-	GO:0004722	0.0188411	0.998791	2	29	protein serine/threonine phosphatase activity	MF	1	MF protein serine/threonine phosphatase activity	Prupe.2G308600, Prupe.1G408100
SS vs AA	-	GO:0008237	0.0196369	0.998707	2	31	metallopeptidase activity	MF	1	MF metallopeptidase activity	Prupe.3G278000, Prupe.3G278000, Prupe.3G044500
SS vs AA	-	GO:0016301	0.0204768	0.99865	2	22	kinase activity	MF	1	MF kinase activity	Prupe.6G029400, Prupe.1G456000
SS vs AA	-	GO:0008083	0.0205117	0.999831	1	5	growth factor activity	MF	1	MF growth factor activity	Prupe.7G116900
SS vs AA	-	GO:0008283	0.0205117	0.999831	1	5	cell population proliferation	BP	1	BP cell population proliferation	Prupe.7G116900
SS vs AA	-	GO:0018279	0.0211048	0.999888	1	2	protein N-linked glycosylation via asparagine	BP	1	BP protein N-linked glycosylation via asparagine	Prupe.7G148700
SS vs AA	-	GO:0008152	0.0212126	0.990851	12	910	metabolic process	BP	1	BP metabolic process	Prupe.8G007000, Prupe.7G137000, Prupe.6G305300, Prupe.6G029400, Prupe.4G156300, Prupe.4G156300, Prupe.4G156300, Prupe.2G277800, Prupe.2G045300, Prupe.1G456000, Prupe.1G440100, Prupe.1G439900, Prupe.1G159900, Prupe.1G155200
SS vs AA	-	GO:0017089	0.0224132	0.999798	1	5	glycolipid transfer activity	MF	1	MF glycolipid transfer activity	Prupe.1G041700
SS vs AA	-	GO:0046836	0.0224132	0.999798	1	5	glycolipid transport	BP	1	BP glycolipid transport	Prupe.1G041700
SS vs AA	-	GO:0051861	0.0224132	0.999798	1	5	glycolipid binding	MF	1	MF glycolipid binding	Prupe.1G041700
SS vs AA	-	GO:0006909	0.0262396	0.99974	1	4	phagocytosis	BP	1	BP phagocytosis	Prupe.7G026000
SS vs AA	-	GO:0009067	0.0268787	0.999818	1	2	aspartate family amino acid biosynthetic process	BP	1	BP aspartate family amino acid biosynthetic process	Prupe.8G007000
SS vs AA	-	GO:0031519	0.0269939	0.999816	1	2	PcG protein complex	CC	1	CC PcG protein complex	Prupe.8G266200
SS vs AA	-	GO:0005375	0.0283933	0.999653	1	7	copper ion transmembrane transporter activity	MF	1	MF copper ion transmembrane transporter activity	Prupe.6G007600
SS vs AA	-	GO:0035434	0.0283933	0.999653	1	7	copper ion transmembrane transport	BP	1	BP copper ion transmembrane transport	Prupe.6G007600
SS vs AA	-	GO:0042765	0.0307469	0.999682	1	3	GPI-anchor transamidase complex	CC	1	CC GPI-anchor transamidase complex	Prupe.3G291700
SS vs AA	-	GO:0004412	0.0318633	0.999659	1	3	homoserine dehydrogenase activity	MF	1	MF homoserine dehydrogenase activity	Prupe.8G007000
SS vs AA	-	GO:0004849	0.0342714	0.999605	1	3	uridine kinase activity	MF	1	MF uridine kinase activity	Prupe.6G029400
SS vs AA	-	GO:0044206	0.0342714	0.999605	1	3	UMP salvage	BP	1	BP UMP salvage	Prupe.6G029400
SS vs AA	-	GO:0006207	0.0378496	0.999397	1	6	'de novo' pyrimidine nucleobase biosynthetic process	BP	1	BP 'de novo' pyrimidine nucleobase biosynthetic process	Prupe.8G036000
SS vs AA	-	GO:0015976	0.0379615	0.999394	1	6	carbon utilization	BP	1	BP carbon utilization	Prupe.3G285600
SS vs AA	-	GO:0006741	0.0382222	0.999446	1	4	NADP biosynthetic process	BP	1	BP NADP biosynthetic process	Prupe.4G156300
SS vs AA	-	GO:0019674	0.0382222	0.999446	1	4	NAD metabolic process	BP	1	BP NAD metabolic process	Prupe.4G156300
SS vs AA	-	GO:0007033	0.0400853	0.999458	1	3	vacuole organization	BP	1	BP vacuole organization	Prupe.1G552900
SS vs AA	-	GO:0036092	0.0400853	0.999458	1	3	phosphatidylinositol-3-phosphate biosynthetic process	BP	1	BP phosphatidylinositol-3-phosphate biosynthetic process	Prupe.1G552900
SS vs AA	-	GO:0005669	0.0421893	0.999324	1	4	transcription factor TFIID complex	CC	1	CC transcription factor TFIID complex	Prupe.6G007100
SS vs AA	-	GO:0004579	0.0422198	0.999249	1	6	dolichyl-diphosphooligosaccharide-protein glycotransferase activity	MF	1	MF dolichyl-diphosphooligosaccharide-protein glycotransferase activity	Prupe.7G148700
SS vs AA	-	GO:0004072	0.0443026	0.999254	1	4	aspartate kinase activity	MF	1	MF aspartate kinase activity	Prupe.8G007000, Prupe.8G007000
SS vs AA	-	GO:0006367	0.0474687	0.998986	1	9	transcription initiation from RNA polymerase II promoter	BP	1	BP transcription initiation from RNA polymerase II promoter	Prupe.6G007100

## Sheet: SS vs BB
Comparison	up/down	category	over_represented_pvalue	under_represented_pvalue	numDEInCat	numInCat	term	ontology	over_represented_FDR	go_term	gene_ids
SS vs BB	+	GO:0006694	0.00296864	0.999932	2	13	steroid biosynthetic process	BP	1	BP steroid biosynthetic process	Prupe.2G019200, Prupe.1G198200
SS vs BB	+	GO:0007049	0.00395833	0.999893	2	15	cell cycle	BP	1	BP cell cycle	Prupe.8G086800, Prupe.7G266400
SS vs BB	+	GO:0010508	0.00633026	1	1	1	positive regulation of autophagy	BP	1	BP positive regulation of autophagy	Prupe.1G508500
SS vs BB	+	GO:0018344	0.0188747	0.999881	1	3	protein geranylgeranylation	BP	1	BP protein geranylgeranylation	Prupe.3G223100
SS vs BB	+	GO:0042147	0.025041	0.999764	1	4	retrograde transport, endosome to Golgi	BP	1	BP retrograde transport, endosome to Golgi	Prupe.6G356900
SS vs BB	+	GO:0008643	0.0250845	0.999763	1	4	carbohydrate transport	BP	1	BP carbohydrate transport	Prupe.1G187700
SS vs BB	+	GO:0006013	0.031215	0.999608	1	5	mannose metabolic process	BP	1	BP mannose metabolic process	Prupe.3G313400
SS vs BB	+	GO:0016485	0.0312527	0.999607	1	5	protein processing	BP	1	BP protein processing	Prupe.3G165300
SS vs BB	+	GO:0006094	0.0434847	0.999181	1	7	gluconeogenesis	BP	1	BP gluconeogenesis	Prupe.1G380500
SS vs BB	+	GO:0006526	0.0434854	0.999181	1	7	arginine biosynthetic process	BP	1	BP arginine biosynthetic process	Prupe.5G153100
SS vs BB	+	GO:0035434	0.0434931	0.99918	1	7	copper ion transmembrane transport	BP	1	BP copper ion transmembrane transport	Prupe.6G265500
SS vs BB	+	GO:0000139	0.0434857	0.999181	1	7	Golgi membrane	CC	1	CC Golgi membrane	Prupe.1G187700
SS vs BB	+	GO:0019789	0.000119034	1	2	3	SUMO transferase activity	MF	0.224141	MF SUMO transferase activity	Prupe.5G107000, Prupe.1G431700
SS vs BB	+	GO:0005245	0.00633012	1	1	1	voltage-gated calcium channel activity	MF	1	MF voltage-gated calcium channel activity	Prupe.3G138600
SS vs BB	+	GO:0004605	0.00633032	1	1	1	phosphatidate cytidylyltransferase activity	MF	1	MF phosphatidate cytidylyltransferase activity	Prupe.4G011700
SS vs BB	+	GO:0008168	0.00717548	0.998674	5	189	methyltransferase activity	MF	1	MF methyltransferase activity	Prupe.2G019200, Prupe.2G019200, Prupe.2G019200, Prupe.1G509000, Prupe.1G463300, Prupe.1G159900, Prupe.1G040400
SS vs BB	+	GO:0016491	0.00852238	0.996916	11	751	oxidoreductase activity	MF	1	MF oxidoreductase activity	Prupe.8G053700, Prupe.6G216500, Prupe.6G216500, Prupe.6G207300, Prupe.6G207300, Prupe.6G207300, Prupe.6G206600, Prupe.6G206600, Prupe.6G206600, Prupe.6G206300, Prupe.6G206300, Prupe.6G206300, Prupe.4G257400, Prupe.4G257400, Prupe.4G091300, Prupe.3G245700, Prupe.2G160100, Prupe.2G160100, Prupe.2G038400, Prupe.1G490000
SS vs BB	+	GO:0016616	0.00961937	0.999027	3	69	oxidoreductase activity, acting on the CH-OH group of donors, NAD or NADP as acceptor	MF	1	MF oxidoreductase activity, acting on the CH-OH group of donors, NAD or NADP as acceptor	Prupe.4G091300, Prupe.3G245700, Prupe.1G198200
SS vs BB	+	GO:0004055	0.0126208	0.99996	1	2	argininosuccinate synthase activity	MF	1	MF argininosuccinate synthase activity	Prupe.5G153100, Prupe.5G153100
SS vs BB	+	GO:0008531	0.0188718	0.999881	1	3	riboflavin kinase activity	MF	1	MF riboflavin kinase activity	Prupe.6G138200
SS vs BB	+	GO:0004347	0.0188727	0.999881	1	3	glucose-6-phosphate isomerase activity	MF	1	MF glucose-6-phosphate isomerase activity	Prupe.1G380500, Prupe.1G380500
SS vs BB	+	GO:0004663	0.0188747	0.999881	1	3	Rab geranylgeranyltransferase activity	MF	1	MF Rab geranylgeranyltransferase activity	Prupe.3G223100
SS vs BB	+	GO:0005351	0.0250845	0.999763	1	4	carbohydrate:proton symporter activity	MF	1	MF carbohydrate:proton symporter activity	Prupe.1G187700
SS vs BB	+	GO:0004559	0.031215	0.999608	1	5	alpha-mannosidase activity	MF	1	MF alpha-mannosidase activity	Prupe.3G313400
SS vs BB	+	GO:0015923	0.031215	0.999608	1	5	mannosidase activity	MF	1	MF mannosidase activity	Prupe.3G313400
SS vs BB	+	GO:0005375	0.0434931	0.99918	1	7	copper ion transmembrane transporter activity	MF	1	MF copper ion transmembrane transporter activity	Prupe.6G265500
SS vs BB	+	GO:0004222	0.0490973	0.994598	2	56	metalloendopeptidase activity	MF	1	MF metalloendopeptidase activity	Prupe.3G277500, Prupe.3G112700
SS vs BB	+	GO:0004616	0.0495141	0.998913	1	8	phosphogluconate dehydrogenase (decarboxylating) activity	MF	1	MF phosphogluconate dehydrogenase (decarboxylating) activity	Prupe.3G245700, Prupe.3G245700
SS vs BB	-	GO:0010508	0.00754833	1	1	1	positive regulation of autophagy	BP	1	BP positive regulation of autophagy	Prupe.1G508500
SS vs BB	-	GO:0004842	0.00899218	0.998661	4	80	ubiquitin-protein transferase activity	MF	1	MF ubiquitin-protein transferase activity	Prupe.6G225600, Prupe.6G024400, Prupe.2G273400, Prupe.1G364600
SS vs BB	-	GO:0009607	0.0102899	0.999511	2	42	response to biotic stimulus	BP	1	BP response to biotic stimulus	Prupe.1G328000, Prupe.1G327500
SS vs BB	-	GO:0004127	0.0107275	0.999971	1	2	cytidylate kinase activity	MF	1	MF cytidylate kinase activity	Prupe.8G036000
SS vs BB	-	GO:0009041	0.0107275	0.999971	1	2	uridylate kinase activity	MF	1	MF uridylate kinase activity	Prupe.8G036000
SS vs BB	-	GO:0005992	0.0132712	0.999333	2	14	trehalose biosynthetic process	BP	1	BP trehalose biosynthetic process	Prupe.2G308300, Prupe.2G277800
SS vs BB	-	GO:0016702	0.0146195	0.999227	2	14	oxidoreductase activity, acting on single donors with incorporation of molecular oxygen, incorporation of two atoms of oxygen	MF	1	MF oxidoreductase activity, acting on single donors with incorporation of molecular oxygen, incorporation of two atoms of oxygen	Prupe.6G324600, Prupe.2G005300
SS vs BB	-	GO:0015444	0.0146839	1	1	1	P-type magnesium transporter activity	MF	1	MF P-type magnesium transporter activity	Prupe.6G194600
SS vs BB	-	GO:0004514	0.0156237	0.999939	1	2	nicotinate-nucleotide diphosphorylase (carboxylating) activity	MF	1	MF nicotinate-nucleotide diphosphorylase (carboxylating) activity	Prupe.7G131500
SS vs BB	-	GO:0004809	0.0160025	0.999936	1	2	tRNA (guanine-N2-)-methyltransferase activity	MF	1	MF tRNA (guanine-N2-)-methyltransferase activity	Prupe.3G249800
SS vs BB	-	GO:0008083	0.0173827	0.999879	1	5	growth factor activity	MF	1	MF growth factor activity	Prupe.7G116900
SS vs BB	-	GO:0008283	0.0173827	0.999879	1	5	cell population proliferation	BP	1	BP cell population proliferation	Prupe.7G116900
SS vs BB	-	GO:0008033	0.0208667	0.998589	2	28	tRNA processing	BP	1	BP tRNA processing	Prupe.3G249800, Prupe.2G015300
SS vs BB	-	GO:0008531	0.0210241	0.999852	1	3	riboflavin kinase activity	MF	1	MF riboflavin kinase activity	Prupe.6G138200
SS vs BB	-	GO:0005375	0.0237891	0.999757	1	7	copper ion transmembrane transporter activity	MF	1	MF copper ion transmembrane transporter activity	Prupe.6G007600
SS vs BB	-	GO:0035434	0.0237891	0.999757	1	7	copper ion transmembrane transport	BP	1	BP copper ion transmembrane transport	Prupe.6G007600
SS vs BB	-	GO:0008171	0.0243138	0.998177	2	47	O-methyltransferase activity	MF	1	MF O-methyltransferase activity	Prupe.3G129600, Prupe.3G129000
SS vs BB	-	GO:0006909	0.0268171	0.999729	1	4	phagocytosis	BP	1	BP phagocytosis	Prupe.7G026000
SS vs BB	-	GO:0019310	0.0269088	0.999697	1	6	inositol catabolic process	BP	1	BP inositol catabolic process	Prupe.3G055000
SS vs BB	-	GO:0050113	0.0269088	0.999697	1	6	inositol oxygenase activity	MF	1	MF inositol oxygenase activity	Prupe.3G055000
SS vs BB	-	GO:0009067	0.0271097	0.999815	1	2	aspartate family amino acid biosynthetic process	BP	1	BP aspartate family amino acid biosynthetic process	Prupe.5G007500
SS vs BB	-	GO:0016567	0.0304234	0.995267	3	68	protein ubiquitination	BP	1	BP protein ubiquitination	Prupe.6G225600, Prupe.2G273400, Prupe.1G364600
SS vs BB	-	GO:0004412	0.0324419	0.999646	1	3	homoserine dehydrogenase activity	MF	1	MF homoserine dehydrogenase activity	Prupe.5G007500
SS vs BB	-	GO:0006505	0.0359888	0.999564	1	3	GPI anchor metabolic process	BP	1	BP GPI anchor metabolic process	Prupe.3G299200
SS vs BB	-	GO:0016780	0.0389022	0.999388	1	5	phosphotransferase activity, for other substituted phosphate groups	MF	1	MF phosphotransferase activity, for other substituted phosphate groups	Prupe.7G262100
SS vs BB	-	GO:0005819	0.0397633	0.999361	1	5	spindle	CC	1	CC spindle	Prupe.3G140300
SS vs BB	-	GO:0008168	0.0401333	0.990495	4	189	methyltransferase activity	MF	1	MF methyltransferase activity	Prupe.3G129600, Prupe.3G129000, Prupe.2G019200, Prupe.2G019200, Prupe.2G019200, Prupe.1G159900
SS vs BB	-	GO:0051017	0.0403899	0.999449	1	3	actin filament bundle assembly	BP	1	BP actin filament bundle assembly	Prupe.1G081400
SS vs BB	-	GO:0006207	0.0407962	0.999299	1	6	'de novo' pyrimidine nucleobase biosynthetic process	BP	1	BP 'de novo' pyrimidine nucleobase biosynthetic process	Prupe.8G036000
SS vs BB	-	GO:0032300	0.0416762	0.999413	1	3	mismatch repair complex	CC	1	CC mismatch repair complex	Prupe.1G555900
SS vs BB	-	GO:0036459	0.0418586	0.995903	2	26	NA	NA	1	none	Prupe.6G149500, Prupe.2G066200
SS vs BB	-	GO:0017150	0.0429992	0.999251	1	5	tRNA dihydrouridine synthase activity	MF	1	MF tRNA dihydrouridine synthase activity	Prupe.2G015300
SS vs BB	-	GO:0004072	0.0454926	0.999213	1	4	aspartate kinase activity	MF	1	MF aspartate kinase activity	Prupe.5G007500, Prupe.5G007500

## Sheet: AB vs AA
Comparison	up/down	category	over_represented_pvalue	under_represented_pvalue	numDEInCat	numInCat	term	ontology	over_represented_FDR	go_term	gene_ids
AB vs AA	+	GO:0000105	4.12e-05	1	2	9	histidine biosynthetic process	BP	0.0776597	BP histidine biosynthetic process	Prupe.4G091700, Prupe.4G091700, Prupe.1G013300
AB vs AA	+	GO:0034755	0.00298701	0.999998	1	2	iron ion transmembrane transport	BP	0.803506	BP iron ion transmembrane transport	Prupe.6G286200
AB vs AA	+	GO:0006024	0.00560008	0.999989	1	4	glycosaminoglycan biosynthetic process	BP	1	BP glycosaminoglycan biosynthetic process	Prupe.2G247400
AB vs AA	+	GO:0015012	0.00560008	0.999989	1	4	heparan sulfate proteoglycan biosynthetic process	BP	1	BP heparan sulfate proteoglycan biosynthetic process	Prupe.2G247400
AB vs AA	+	GO:0006487	0.00602344	0.999987	1	4	protein N-linked glycosylation	BP	1	BP protein N-linked glycosylation	Prupe.3G293400
AB vs AA	+	GO:0006801	0.00722994	0.999978	1	8	superoxide metabolic process	BP	1	BP superoxide metabolic process	Prupe.2G262400
AB vs AA	+	GO:0006820	0.0114613	0.999944	1	8	anion transport	BP	1	BP anion transport	Prupe.1G109900, Prupe.1G109900
AB vs AA	+	GO:0006508	0.0167716	0.99798	3	472	proteolysis	BP	1	BP proteolysis	Prupe.5G133500, Prupe.3G044500, Prupe.1G493500
AB vs AA	+	GO:0016020	0.00164141	0.999751	6	1001	membrane	CC	0.618155	CC membrane	Prupe.7G171700, Prupe.7G028200, Prupe.6G235600, Prupe.3G293400, Prupe.3G232800, Prupe.1G109900
AB vs AA	+	GO:0004424	0.00104182	1	1	1	imidazoleglycerol-phosphate dehydratase activity	MF	0.582649	MF imidazoleglycerol-phosphate dehydratase activity	Prupe.1G013300
AB vs AA	+	GO:0008270	0.00119013	0.999831	6	995	zinc ion binding	MF	0.582649	MF zinc ion binding	Prupe.7G090500, Prupe.5G066400, Prupe.5G066400, Prupe.4G091700, Prupe.3G201500, Prupe.3G044500, Prupe.2G266800
AB vs AA	+	GO:0004399	0.0012377	1	1	1	histidinol dehydrogenase activity	MF	0.582649	MF histidinol dehydrogenase activity	Prupe.4G091700, Prupe.4G091700
AB vs AA	+	GO:0005381	0.00298701	0.999998	1	2	iron ion transmembrane transporter activity	MF	0.803506	MF iron ion transmembrane transporter activity	Prupe.6G286200
AB vs AA	+	GO:0003830	0.00433677	0.999994	1	3	beta-1,4-mannosylglycoprotein 4-beta-N-acetylglucosaminyltransferase activity	MF	1	MF beta-1,4-mannosylglycoprotein 4-beta-N-acetylglucosaminyltransferase activity	Prupe.3G293400
AB vs AA	+	GO:0004784	0.00645446	0.999983	1	7	superoxide dismutase activity	MF	1	MF superoxide dismutase activity	Prupe.2G262400
AB vs AA	+	GO:0005452	0.00889155	0.999969	1	5	inorganic anion exchanger activity	MF	1	MF inorganic anion exchanger activity	Prupe.1G109900
AB vs AA	+	GO:0003676	0.0127134	0.997992	4	733	nucleic acid binding	MF	1	MF nucleic acid binding	Prupe.7G008000, Prupe.6G082600, Prupe.5G066400, Prupe.4G139800
AB vs AA	+	GO:0000166	0.0139358	0.998435	3	373	nucleotide binding	MF	1	MF nucleotide binding	Prupe.7G008000, Prupe.6G082600, Prupe.4G139800
AB vs AA	+	GO:0047262	0.0194621	0.99983	1	13	polygalacturonate 4-alpha-galacturonosyltransferase activity	MF	1	MF polygalacturonate 4-alpha-galacturonosyltransferase activity	Prupe.8G231500
AB vs AA	+	GO:0016702	0.0253341	0.999709	1	14	oxidoreductase activity, acting on single donors with incorporation of molecular oxygen, incorporation of two atoms of oxygen	MF	1	MF oxidoreductase activity, acting on single donors with incorporation of molecular oxygen, incorporation of two atoms of oxygen	Prupe.6G324200
AB vs AA	+	GO:0005215	0.0317785	0.997296	2	224	transporter activity	MF	1	MF transporter activity	Prupe.7G028200, Prupe.6G235600
AB vs AA	+	GO:0008375	0.0321703	0.999511	1	29	acetylglucosaminyltransferase activity	MF	1	MF acetylglucosaminyltransferase activity	Prupe.3G232800
AB vs AA	+	GO:0008237	0.0339418	0.999455	1	31	metallopeptidase activity	MF	1	MF metallopeptidase activity	Prupe.3G044500
AB vs AA	-	GO:0004564	0.00197222	1	1	1	beta-fructofuranosidase activity	MF	0.928436	MF beta-fructofuranosidase activity	Prupe.5G075600
AB vs AA	-	GO:0004575	0.00197222	1	1	1	sucrose alpha-glucosidase activity	MF	0.928436	MF sucrose alpha-glucosidase activity	Prupe.5G075600
AB vs AA	-	GO:0004363	0.00197225	1	1	1	glutathione synthase activity	MF	0.928436	MF glutathione synthase activity	Prupe.6G331000, Prupe.6G331000
AB vs AA	-	GO:0004047	0.00197225	1	1	1	aminomethyltransferase activity	MF	0.928436	MF aminomethyltransferase activity	Prupe.4G018500
AB vs AA	-	GO:0006546	0.00394063	0.999996	1	2	glycine catabolic process	BP	1	BP glycine catabolic process	Prupe.4G018500
AB vs AA	-	GO:0005634	0.00475428	0.999224	5	557	nucleus	CC	1	CC nucleus	Prupe.6G315900, Prupe.4G085100, Prupe.4G068100, Prupe.4G068100, Prupe.3G169700, Prupe.1G122800
AB vs AA	-	GO:0051287	0.00607699	0.999782	2	59	NAD binding	MF	1	MF NAD binding	Prupe.7G000400, Prupe.4G091300
AB vs AA	-	GO:0016616	0.00822836	0.999654	2	69	oxidoreductase activity, acting on the CH-OH group of donors, NAD or NADP as acceptor	MF	1	MF oxidoreductase activity, acting on the CH-OH group of donors, NAD or NADP as acceptor	Prupe.7G000400, Prupe.4G091300
AB vs AA	-	GO:0050662	0.00941422	0.999575	2	74	NA	NA	1	none	Prupe.7G000400, Prupe.4G091300
AB vs AA	-	GO:0006750	0.00982315	0.999962	1	5	glutathione biosynthetic process	BP	1	BP glutathione biosynthetic process	Prupe.6G331000, Prupe.6G331000
AB vs AA	-	GO:0006606	0.0117759	0.999943	1	6	protein import into nucleus	BP	1	BP protein import into nucleus	Prupe.6G315900
AB vs AA	-	GO:0004616	0.0156715	0.999894	1	8	phosphogluconate dehydrogenase (decarboxylating) activity	MF	1	MF phosphogluconate dehydrogenase (decarboxylating) activity	Prupe.7G000400
AB vs AA	-	GO:0019773	0.0176135	0.999864	1	9	proteasome core complex, alpha-subunit complex	CC	1	CC proteasome core complex, alpha-subunit complex	Prupe.4G112400
AB vs AA	-	GO:0016021	0.023084	0.994436	5	826	integral component of membrane	CC	1	CC integral component of membrane	Prupe.8G101500, Prupe.8G101500, Prupe.3G169700, Prupe.3G050000, Prupe.2G198700, Prupe.2G045500, Prupe.2G045500
AB vs AA	-	GO:0006098	0.0234166	0.999751	1	12	pentose-phosphate shunt	BP	1	BP pentose-phosphate shunt	Prupe.7G000400
AB vs AA	-	GO:0031418	0.0234166	0.999751	1	12	L-ascorbic acid binding	MF	1	MF L-ascorbic acid binding	Prupe.1G145500
AB vs AA	-	GO:0030131	0.0253435	0.999706	1	13	clathrin adaptor complex	CC	1	CC clathrin adaptor complex	Prupe.6G309600, Prupe.6G309600
AB vs AA	-	GO:0006694	0.0253437	0.999706	1	13	steroid biosynthetic process	BP	1	BP steroid biosynthetic process	Prupe.2G019200
AB vs AA	-	GO:0022857	0.0284219	0.997683	2	133	transmembrane transporter activity	MF	1	MF transmembrane transporter activity	Prupe.8G101500, Prupe.2G045500
AB vs AA	-	GO:0016874	0.0349214	0.999428	1	18	ligase activity	MF	1	MF ligase activity	Prupe.6G331000
AB vs AA	-	GO:0004175	0.0368272	0.999361	1	19	endopeptidase activity	MF	1	MF endopeptidase activity	Prupe.4G112400
AB vs AA	-	GO:0008565	0.0387278	0.999291	1	20	NA	NA	1	none	Prupe.6G315900
AB vs AA	-	GO:0004298	0.0387282	0.999291	1	20	threonine-type endopeptidase activity	MF	1	MF threonine-type endopeptidase activity	Prupe.4G112400, Prupe.4G112400
AB vs AA	-	GO:0005839	0.0387282	0.999291	1	20	proteasome core complex	CC	1	CC proteasome core complex	Prupe.4G112400
AB vs AA	-	GO:0051603	0.0387282	0.999291	1	20	proteolysis involved in cellular protein catabolic process	BP	1	BP proteolysis involved in cellular protein catabolic process	Prupe.4G112400
AB vs AA	-	GO:0008324	0.0462949	0.998976	1	24	cation transmembrane transporter activity	MF	1	MF cation transmembrane transporter activity	Prupe.2G198700

## Sheet: AS vs AA
Comparison	up/down	category	over_represented_pvalue	under_represented_pvalue	numDEInCat	numInCat	term	ontology	over_represented_FDR	go_term	gene_ids
AS vs AA	+	GO:0006024	0.00594101	0.999987	1	4	glycosaminoglycan biosynthetic process	BP	1	BP glycosaminoglycan biosynthetic process	Prupe.2G247400
AS vs AA	+	GO:0015012	0.00594101	0.999987	1	4	heparan sulfate proteoglycan biosynthetic process	BP	1	BP heparan sulfate proteoglycan biosynthetic process	Prupe.2G247400
AS vs AA	+	GO:0006396	0.00729639	0.999713	2	86	RNA processing	BP	1	BP RNA processing	Prupe.8G215900, Prupe.4G219300
AS vs AA	+	GO:0017004	0.00742088	0.999978	1	5	cytochrome complex assembly	BP	1	BP cytochrome complex assembly	Prupe.4G189900
AS vs AA	+	GO:0000105	0.0133189	0.999923	1	9	histidine biosynthetic process	BP	1	BP histidine biosynthetic process	Prupe.1G013300
AS vs AA	+	GO:0009408	0.0408711	0.999203	1	28	response to heat	BP	1	BP response to heat	Prupe.4G068100
AS vs AA	+	GO:0006357	0.0437256	0.999085	1	30	regulation of transcription by RNA polymerase II	BP	1	BP regulation of transcription by RNA polymerase II	Prupe.2G170500
AS vs AA	+	GO:0008152	0.0455651	0.98914	4	910	metabolic process	BP	1	BP metabolic process	Prupe.6G138600, Prupe.4G194500, Prupe.2G161300, Prupe.2G161100
AS vs AA	+	GO:0016602	0.0147881	0.999904	1	10	CCAAT-binding factor complex	CC	1	CC CCAAT-binding factor complex	Prupe.1G152500
AS vs AA	+	GO:0005622	0.0275409	0.995933	3	440	intracellular anatomical structure	CC	1	CC intracellular anatomical structure	Prupe.8G215900, Prupe.2G323200, Prupe.1G152500
AS vs AA	+	GO:0016592	0.0336927	0.999464	1	23	mediator complex	CC	1	CC mediator complex	Prupe.2G170500
AS vs AA	+	GO:0005634	0.0497135	0.990751	3	557	nucleus	CC	1	CC nucleus	Prupe.8G203300, Prupe.4G068100, Prupe.4G068100, Prupe.3G308100
AS vs AA	+	GO:0004424	0.00148849	1	1	1	imidazoleglycerol-phosphate dehydratase activity	MF	1	MF imidazoleglycerol-phosphate dehydratase activity	Prupe.1G013300
AS vs AA	+	GO:0004861	0.00594101	0.999987	1	4	cyclin-dependent protein serine/threonine kinase inhibitor activity	MF	1	MF cyclin-dependent protein serine/threonine kinase inhibitor activity	Prupe.8G203300
AS vs AA	+	GO:0004525	0.0279138	0.999636	1	19	ribonuclease III activity	MF	1	MF ribonuclease III activity	Prupe.4G219300
AS vs AA	+	GO:0043565	0.0424568	0.995722	2	220	sequence-specific DNA binding	MF	1	MF sequence-specific DNA binding	Prupe.4G068100, Prupe.1G152500
AS vs AA	+	GO:0005215	0.0438558	0.995502	2	224	transporter activity	MF	1	MF transporter activity	Prupe.8G180600, Prupe.7G028200
AS vs AA	+	GO:0007050	0.00594101	0.999987	1	4	NA	NA	1	none	Prupe.8G203300
AS vs AA	+	GO:0001104	0.0336927	0.999464	1	23	NA	NA	1	none	Prupe.2G170500
AS vs AA	-	GO:0046429	0.00155686	1	1	1	4-hydroxy-3-methylbut-2-en-1-yl diphosphate synthase activity	MF	0.977798	MF 4-hydroxy-3-methylbut-2-en-1-yl diphosphate synthase activity	Prupe.6G101000, Prupe.6G101000
AS vs AA	-	GO2000028	0.00155686	1	1	1	NA	NA	0.977798	none	Prupe.8G040600
AS vs AA	-	GO:0004363	0.00155783	1	1	1	glutathione synthase activity	MF	0.977798	MF glutathione synthase activity	Prupe.6G331000, Prupe.6G331000
AS vs AA	-	GO:0003830	0.00466424	0.999993	1	3	beta-1,4-mannosylglycoprotein 4-beta-N-acetylglucosaminyltransferase activity	MF	1	MF beta-1,4-mannosylglycoprotein 4-beta-N-acetylglucosaminyltransferase activity	Prupe.3G293400
AS vs AA	-	GO:0004866	0.0056376	0.99999	1	3	endopeptidase inhibitor activity	MF	1	MF endopeptidase inhibitor activity	Prupe.4G155200
AS vs AA	-	GO:0006487	0.00621399	0.999986	1	4	protein N-linked glycosylation	BP	1	BP protein N-linked glycosylation	Prupe.3G293400
AS vs AA	-	GO:0006750	0.00804389	0.999975	1	5	glutathione biosynthetic process	BP	1	BP glutathione biosynthetic process	Prupe.6G331000, Prupe.6G331000
AS vs AA	-	GO:0005737	0.00826734	0.999214	3	245	cytoplasm	CC	1	CC cytoplasm	Prupe.1G378700, Prupe.1G345400, Prupe.1G210300
AS vs AA	-	GO:0016114	0.00966756	0.999962	1	6	terpenoid biosynthetic process	BP	1	BP terpenoid biosynthetic process	Prupe.6G101000
AS vs AA	-	GO:0004616	0.0130014	0.999927	1	8	phosphogluconate dehydrogenase (decarboxylating) activity	MF	1	MF phosphogluconate dehydrogenase (decarboxylating) activity	Prupe.7G000400
AS vs AA	-	GO:0016149	0.0133869	0.999923	1	8	translation release factor activity, codon specific	MF	1	MF translation release factor activity, codon specific	Prupe.1G210300
AS vs AA	-	GO:0006415	0.0166526	0.999877	1	10	translational termination	BP	1	BP translational termination	Prupe.1G210300
AS vs AA	-	GO:0019773	0.0176493	0.999863	1	9	proteasome core complex, alpha-subunit complex	CC	1	CC proteasome core complex, alpha-subunit complex	Prupe.4G112400
AS vs AA	-	GO:0006098	0.0192167	0.999833	1	12	pentose-phosphate shunt	BP	1	BP pentose-phosphate shunt	Prupe.7G000400
AS vs AA	-	GO:0008060	0.0202601	0.999813	1	13	NA	NA	1	none	Prupe.4G189700
AS vs AA	-	GO:0032312	0.0202601	0.999813	1	13	NA	NA	1	none	Prupe.4G189700
AS vs AA	-	GO:0016226	0.0277864	0.999643	1	15	iron-sulfur cluster assembly	BP	1	BP iron-sulfur cluster assembly	Prupe.1G345400
AS vs AA	-	GO:0008299	0.0280375	0.999632	1	18	isoprenoid biosynthetic process	BP	1	BP isoprenoid biosynthetic process	Prupe.6G101000
AS vs AA	-	GO:0016874	0.0294578	0.999594	1	18	ligase activity	MF	1	MF ligase activity	Prupe.6G331000
AS vs AA	-	GO:0009611	0.0307667	0.99957	1	12	response to wounding	BP	1	BP response to wounding	Prupe.1G032400
AS vs AA	-	GO:0015171	0.0322717	0.999508	1	21	amino acid transmembrane transporter activity	MF	1	MF amino acid transmembrane transporter activity	Prupe.7G012500
AS vs AA	-	GO:0004175	0.0350533	0.999422	1	19	endopeptidase activity	MF	1	MF endopeptidase activity	Prupe.4G112400
AS vs AA	-	GO:0004867	0.0362298	0.999395	1	14	serine-type endopeptidase inhibitor activity	MF	1	MF serine-type endopeptidase inhibitor activity	Prupe.1G032400
AS vs AA	-	GO:0003333	0.0367887	0.999356	1	24	amino acid transmembrane transport	BP	1	BP amino acid transmembrane transport	Prupe.7G012500
AS vs AA	-	GO:0004298	0.038022	0.999317	1	20	threonine-type endopeptidase activity	MF	1	MF threonine-type endopeptidase activity	Prupe.4G112400, Prupe.4G112400
AS vs AA	-	GO:0005839	0.038022	0.999317	1	20	proteasome core complex	CC	1	CC proteasome core complex	Prupe.4G112400
AS vs AA	-	GO:0051603	0.038022	0.999317	1	20	proteolysis involved in cellular protein catabolic process	BP	1	BP proteolysis involved in cellular protein catabolic process	Prupe.4G112400
AS vs AA	-	GO:0009408	0.0437107	0.999083	1	28	response to heat	BP	1	BP response to heat	Prupe.4G068100
AS vs AA	-	GO:0006334	0.0485752	0.998872	1	24	nucleosome assembly	BP	1	BP nucleosome assembly	Prupe.3G268700

## Sheet: AS vs AB
Comparison	up/down	category	over_represented_pvalue	under_represented_pvalue	numDEInCat	numInCat	term	ontology	over_represented_FDR	go_term	gene_ids
AS vs AB	+	GO:0006470	0.0210973	0.9998	1	52	protein dephosphorylation	BP	1	BP protein dephosphorylation	Prupe.3G044900
AS vs AB	+	GO:0006355	0.0349978	0.997133	2	736	regulation of transcription, DNA-templated	BP	1	BP regulation of transcription, DNA-templated	Prupe.7G037900, Prupe.1G152500
AS vs AB	+	GO:0006351	0.0409178	0.999235	1	103	transcription, DNA-templated	BP	1	BP transcription, DNA-templated	Prupe.7G037900
AS vs AB	+	GO:0016602	0.00410707	0.999993	1	10	CCAAT-binding factor complex	CC	1	CC CCAAT-binding factor complex	Prupe.1G152500
AS vs AB	+	GO:0043565	0.00352132	0.999914	2	220	sequence-specific DNA binding	MF	1	MF sequence-specific DNA binding	Prupe.7G037900, Prupe.7G037900, Prupe.1G152500
AS vs AB	+	GO:0003700	0.00930636	0.999623	2	363	DNA-binding transcription factor activity	MF	1	MF DNA-binding transcription factor activity	Prupe.7G037900, Prupe.1G152500
AS vs AB	+	GO:0004722	0.0118167	0.999938	1	29	protein serine/threonine phosphatase activity	MF	1	MF protein serine/threonine phosphatase activity	Prupe.3G044900
AS vs AB	+	GO:0045735	0.0228093	0.999766	1	56	nutrient reservoir activity	MF	1	MF nutrient reservoir activity	Prupe.1G570800
AS vs AB	+	GO:0046982	0.0292034	0.999614	1	72	protein heterodimerization activity	MF	1	MF protein heterodimerization activity	Prupe.1G152500
AS vs AB	-	GO:0009678	0.00114413	1	1	4	pyrophosphate hydrolysis-driven proton transmembrane transporter activity	MF	1	MF pyrophosphate hydrolysis-driven proton transmembrane transporter activity	Prupe.3G024800
AS vs AB	-	GO:0004784	0.0020613	0.999998	1	7	superoxide dismutase activity	MF	1	MF superoxide dismutase activity	Prupe.2G262400
AS vs AB	-	GO:0006801	0.00235817	0.999998	1	8	superoxide metabolic process	BP	1	BP superoxide metabolic process	Prupe.2G262400
AS vs AB	-	GO:0004427	0.00262398	0.999997	1	9	inorganic diphosphatase activity	MF	1	MF inorganic diphosphatase activity	Prupe.3G024800
AS vs AB	-	GO:0015992	0.00320802	0.999996	1	11	NA	NA	1	none	Prupe.3G024800
AS vs AB	-	GO:0005622	0.00713273	0.999765	2	440	intracellular anatomical structure	CC	1	CC intracellular anatomical structure	Prupe.8G215700, Prupe.7G171700
AS vs AB	-	GO:0006184	0.0223768	0.999782	1	77	NA	NA	1	none	Prupe.7G171700
AS vs AB	-	GO:0007264	0.023314	0.999763	1	80	small GTPase mediated signal transduction	BP	1	BP small GTPase mediated signal transduction	Prupe.7G171700, Prupe.7G171700, Prupe.7G171700
AS vs AB	-	GO:0006396	0.0244577	0.999739	1	86	RNA processing	BP	1	BP RNA processing	Prupe.8G215700
AS vs AB	-	GO:0015031	0.0304431	0.999594	1	105	protein transport	BP	1	BP protein transport	Prupe.7G171700
AS vs AB	-	GO:0016020	0.0317206	0.997688	2	1001	membrane	CC	1	CC membrane	Prupe.7G171700, Prupe.3G024800

## Sheet: BA vs BB
Comparison	up/down	category	over_represented_pvalue	under_represented_pvalue	numDEInCat	numInCat	term	ontology	over_represented_FDR	go_term	gene_ids
BA vs BB	+	GO:0009765	0.00119337	0.999982	2	19	photosynthesis, light harvesting	BP	1	BP photosynthesis, light harvesting	Prupe.8G001200, Prupe.3G201000
BA vs BB	+	GO:0006108	0.0301286	0.999582	1	13	malate metabolic process	BP	1	BP malate metabolic process	Prupe.7G221100
BA vs BB	+	GO:0007186	0.0337241	0.999473	1	14	G protein-coupled receptor signaling pathway	BP	1	BP G protein-coupled receptor signaling pathway	Prupe.5G026100
BA vs BB	+	GO:0042651	0.0129044	0.999938	1	4	thylakoid membrane	CC	1	CC thylakoid membrane	Prupe.4G271200
BA vs BB	+	GO:0009522	0.0345536	0.999458	1	11	photosystem I	CC	1	CC photosystem I	Prupe.4G271200
BA vs BB	+	GO:0008171	0.00686701	0.999738	2	47	O-methyltransferase activity	MF	1	MF O-methyltransferase activity	Prupe.3G129800, Prupe.3G129600
BA vs BB	+	GO:0046983	0.0104026	0.998381	4	321	protein dimerization activity	MF	1	MF protein dimerization activity	Prupe.5G130600, Prupe.3G129800, Prupe.3G129600, Prupe.2G195300
BA vs BB	+	GO:0019001	0.0114494	0.999948	1	5	guanyl nucleotide binding	MF	1	MF guanyl nucleotide binding	Prupe.5G026100
BA vs BB	+	GO:0031683	0.0114494	0.999948	1	5	G-protein beta/gamma-subunit complex binding	MF	1	MF G-protein beta/gamma-subunit complex binding	Prupe.5G026100
BA vs BB	+	GO:0004470	0.0114544	0.999948	1	5	malic enzyme activity	MF	1	MF malic enzyme activity	Prupe.7G221100
BA vs BB	+	GO:0004471	0.0114544	0.999948	1	5	malate dehydrogenase (decarboxylating) (NAD+) activity	MF	1	MF malate dehydrogenase (decarboxylating) (NAD+) activity	Prupe.7G221100, Prupe.7G221100, Prupe.7G221100
BA vs BB	+	GO:0004332	0.0166469	0.999882	1	7	fructose-bisphosphate aldolase activity	MF	1	MF fructose-bisphosphate aldolase activity	Prupe.8G085100
BA vs BB	+	GO:0005516	0.0276991	0.999653	1	11	calmodulin binding	MF	1	MF calmodulin binding	Prupe.4G271200
BA vs BB	-	GO:0005986	0.00348035	0.999997	1	2	sucrose biosynthetic process	BP	1	BP sucrose biosynthetic process	Prupe.7G089300, Prupe.7G089300
BA vs BB	-	GO:0050307	0.00348035	0.999997	1	2	sucrose-phosphate phosphatase activity	MF	1	MF sucrose-phosphate phosphatase activity	Prupe.7G089300, Prupe.7G089300
BA vs BB	-	GO:0016157	0.0102185	0.999959	1	5	sucrose synthase activity	MF	1	MF sucrose synthase activity	Prupe.3G014100
BA vs BB	-	GO:0000287	0.0119537	0.999395	2	116	magnesium ion binding	MF	1	MF magnesium ion binding	Prupe.7G089300, Prupe.7G089300, Prupe.1G263700
BA vs BB	-	GO:0000166	0.0187434	0.997635	3	373	nucleotide binding	MF	1	MF nucleotide binding	Prupe.2G049800, Prupe.1G263700, Prupe.1G263700, Prupe.1G255900
BA vs BB	-	GO:0005985	0.0194822	0.999833	1	10	sucrose metabolic process	BP	1	BP sucrose metabolic process	Prupe.3G014100, Prupe.3G014100
BA vs BB	-	GO:0008168	0.0218568	0.998472	2	189	methyltransferase activity	MF	1	MF methyltransferase activity	Prupe.4G003700, Prupe.3G294800
BA vs BB	-	GO:0004012	0.0230738	0.999763	1	11	NA	NA	1	none	Prupe.1G263700
BA vs BB	-	GO:0015914	0.0230738	0.999763	1	11	phospholipid transport	BP	1	BP phospholipid transport	Prupe.1G263700
BA vs BB	-	GO:0016787	0.0344527	0.996923	2	242	hydrolase activity	MF	1	MF hydrolase activity	Prupe.3G133700, Prupe.2G040100
BA vs BB	-	GO:0004185	0.0487443	0.998856	1	42	serine-type carboxypeptidase activity	MF	1	MF serine-type carboxypeptidase activity	Prupe.4G040800

## Sheet: BS vs BB
Comparison	up/down	category	over_represented_pvalue	under_represented_pvalue	numDEInCat	numInCat	term	ontology	over_represented_FDR	go_term	gene_ids
BS vs BB	+	GO:0019363	0.0045781	1	1	1	pyridine nucleotide biosynthetic process	BP	1	BP pyridine nucleotide biosynthetic process	Prupe.1G323900
BS vs BB	+	GO:0010508	0.00559661	1	1	1	positive regulation of autophagy	BP	1	BP positive regulation of autophagy	Prupe.1G508500
BS vs BB	+	GO:0006825	0.0061363	0.999991	1	2	copper ion transport	BP	1	BP copper ion transport	Prupe.4G181400
BS vs BB	+	GO:0006233	0.00713508	0.999987	1	2	dTDP biosynthetic process	BP	1	BP dTDP biosynthetic process	Prupe.3G071800
BS vs BB	+	GO:0046474	0.0229197	0.999868	1	2	glycerophospholipid biosynthetic process	BP	1	BP glycerophospholipid biosynthetic process	Prupe.8G041800
BS vs BB	+	GO:0019509	0.0243496	0.999801	1	3	L-methionine salvage from methylthioadenosine	BP	1	BP L-methionine salvage from methylthioadenosine	Prupe.4G180000, Prupe.4G180000, Prupe.4G180000
BS vs BB	+	GO:0006351	0.0261212	0.994634	4	103	transcription, DNA-templated	BP	1	BP transcription, DNA-templated	Prupe.8G086800, Prupe.7G018800, Prupe.7G018800, Prupe.6G192800, Prupe.1G574600, Prupe.1G574600, Prupe.1G574600
BS vs BB	+	GO:0006412	0.0262514	0.994525	4	305	translation	BP	1	BP translation	Prupe.7G091500, Prupe.7G091500, Prupe.7G086600, Prupe.7G086600, Prupe.5G019600, Prupe.2G313400
BS vs BB	+	GO:0008152	0.0267948	0.98852	11	910	metabolic process	BP	1	BP metabolic process	Prupe.6G070000, Prupe.5G212000, Prupe.5G047600, Prupe.4G254100, Prupe.4G254100, Prupe.4G254100, Prupe.4G238800, Prupe.4G180000, Prupe.4G024000, Prupe.3G113100, Prupe.1G509000, Prupe.1G208800, Prupe.1G167500
BS vs BB	+	GO:0030042	0.0295319	0.99961	1	9	actin filament depolymerization	BP	1	BP actin filament depolymerization	Prupe.6G250700
BS vs BB	+	GO:0016579	0.0302086	0.99977	1	2	protein deubiquitination	BP	1	BP protein deubiquitination	Prupe.7G091700
BS vs BB	+	GO:0006012	0.0336815	0.99951	1	7	galactose metabolic process	BP	1	BP galactose metabolic process	Prupe.4G101700
BS vs BB	+	GO:0006511	0.0416843	0.992636	3	85	ubiquitin-dependent protein catabolic process	BP	1	BP ubiquitin-dependent protein catabolic process	Prupe.7G091700, Prupe.7G022800, Prupe.6G149500
BS vs BB	+	GO:0006071	0.0461783	0.999136	1	5	glycerol metabolic process	BP	1	BP glycerol metabolic process	Prupe.8G003500
BS vs BB	+	GO:0016042	0.0473983	0.999025	1	7	lipid catabolic process	BP	1	BP lipid catabolic process	Prupe.2G296900
BS vs BB	+	GO:0005758	0.00279337	1	1	1	mitochondrial intermembrane space	CC	1	CC mitochondrial intermembrane space	Prupe.4G181400
BS vs BB	+	GO:0009707	0.00373819	1	1	1	chloroplast outer membrane	CC	1	CC chloroplast outer membrane	Prupe.3G078000
BS vs BB	+	GO:0005789	0.0129042	0.999324	2	27	endoplasmic reticulum membrane	CC	1	CC endoplasmic reticulum membrane	Prupe.5G058700, Prupe.4G035500
BS vs BB	+	GO:0019773	0.0275038	0.999662	1	9	proteasome core complex, alpha-subunit complex	CC	1	CC proteasome core complex, alpha-subunit complex	Prupe.7G022800
BS vs BB	+	GO:0005634	0.036132	0.984514	10	557	nucleus	CC	1	CC nucleus	Prupe.8G086800, Prupe.7G146600, Prupe.7G018800, Prupe.6G349900, Prupe.4G044800, Prupe.3G028200, Prupe.1G574600, Prupe.1G548000, Prupe.1G518500, Prupe.1G262300
BS vs BB	+	GO:0000439	0.039376	0.999315	1	8	transcription factor TFIIH core complex	CC	1	CC transcription factor TFIIH core complex	Prupe.4G044800
BS vs BB	+	GO:0015629	0.0476832	0.998932	1	14	actin cytoskeleton	CC	1	CC actin cytoskeleton	Prupe.6G250700
BS vs BB	+	GO:0016531	0.00279337	1	1	1	copper chaperone activity	MF	1	MF copper chaperone activity	Prupe.4G181400
BS vs BB	+	GO:0004798	0.00713508	0.999987	1	2	thymidylate kinase activity	MF	1	MF thymidylate kinase activity	Prupe.3G071800
BS vs BB	+	GO:0004514	0.0118298	0.999965	1	2	nicotinate-nucleotide diphosphorylase (carboxylating) activity	MF	1	MF nicotinate-nucleotide diphosphorylase (carboxylating) activity	Prupe.1G323900, Prupe.1G323900
BS vs BB	+	GO:0046429	0.0130766	1	1	1	4-hydroxy-3-methylbut-2-en-1-yl diphosphate synthase activity	MF	1	MF 4-hydroxy-3-methylbut-2-en-1-yl diphosphate synthase activity	Prupe.6G101000, Prupe.6G101000
BS vs BB	+	GO:0043139	0.0135225	0.999954	1	2	5'-3' DNA helicase activity	MF	1	MF 5'-3' DNA helicase activity	Prupe.4G099700
BS vs BB	+	GO:0004378	0.0164759	0.999932	1	2	GDP-Man:Man1GlcNAc2-PP-Dol alpha-1,3-mannosyltransferase activity	MF	1	MF GDP-Man:Man1GlcNAc2-PP-Dol alpha-1,3-mannosyltransferase activity	Prupe.5G052700
BS vs BB	+	GO:0033164	0.0164759	0.999932	1	2	glycolipid 1,6-alpha-mannosyltransferase activity	MF	1	MF glycolipid 1,6-alpha-mannosyltransferase activity	Prupe.5G052700
BS vs BB	+	GO:0005215	0.0166093	0.996219	5	224	transporter activity	MF	1	MF transporter activity	Prupe.7G058100, Prupe.6G235600, Prupe.3G166200, Prupe.3G097800, Prupe.3G066900
BS vs BB	+	GO:0043874	0.0166879	1	1	1	acireductone synthase activity	MF	1	MF acireductone synthase activity	Prupe.4G180000
BS vs BB	+	GO:0003856	0.0175696	0.999923	1	2	3-dehydroquinate synthase activity	MF	1	MF 3-dehydroquinate synthase activity	Prupe.3G270100
BS vs BB	+	GO:0016763	0.018316	0.999888	1	3	pentosyltransferase activity	MF	1	MF pentosyltransferase activity	Prupe.1G323900
BS vs BB	+	GO:0003978	0.0192564	0.999861	1	4	UDP-glucose 4-epimerase activity	MF	1	MF UDP-glucose 4-epimerase activity	Prupe.4G101700
BS vs BB	+	GO:0003714	0.0223354	0.999875	1	2	transcription corepressor activity	MF	1	MF transcription corepressor activity	Prupe.6G192800
BS vs BB	+	GO:0003735	0.0241646	0.995086	4	303	structural constituent of ribosome	MF	1	MF structural constituent of ribosome	Prupe.7G091500, Prupe.7G091500, Prupe.7G086600, Prupe.5G019600, Prupe.2G313400
BS vs BB	+	GO:0016829	0.0292391	0.99758	2	48	lyase activity	MF	1	MF lyase activity	Prupe.6G349500, Prupe.4G238800
BS vs BB	+	GO:0016301	0.0302077	0.997549	2	22	kinase activity	MF	1	MF kinase activity	Prupe.8G041800, Prupe.5G212000
BS vs BB	+	GO:0008270	0.0321806	0.983902	15	995	zinc ion binding	MF	1	MF zinc ion binding	Prupe.8G156200, Prupe.8G156200, Prupe.8G072900, Prupe.7G146600, Prupe.7G018800, Prupe.6G306300, Prupe.5G132500, Prupe.3G313300, Prupe.3G201500, Prupe.3G186100, Prupe.3G074400, Prupe.3G074400, Prupe.3G028200, Prupe.3G028200, Prupe.2G329000, Prupe.2G042700, Prupe.2G040800, Prupe.1G487600
BS vs BB	+	GO:0046872	0.0340459	0.986311	9	435	metal ion binding	MF	1	MF metal ion binding	Prupe.7G146600, Prupe.7G117000, Prupe.6G304400, Prupe.5G206700, Prupe.4G243400, Prupe.4G243400, Prupe.4G180000, Prupe.2G040800, Prupe.1G489000, Prupe.1G263700
BS vs BB	+	GO:0008889	0.0346822	0.999545	1	4	glycerophosphodiester phosphodiesterase activity	MF	1	MF glycerophosphodiester phosphodiesterase activity	Prupe.8G003500
BS vs BB	+	GO:0015450	0.0441856	0.999153	1	7	protein-transporting ATPase activity	MF	1	MF protein-transporting ATPase activity	Prupe.3G078000
BS vs BB	-	GO:0005840	0.00193088	0.999815	4	291	ribosome	CC	1	CC ribosome	Prupe.6G124600, Prupe.3G016800, Prupe.1G311800, Prupe.1G080900
BS vs BB	-	GO:0003735	0.0022579	0.999774	4	303	structural constituent of ribosome	MF	1	MF structural constituent of ribosome	Prupe.6G124600, Prupe.3G016800, Prupe.1G311800, Prupe.1G311800, Prupe.1G080900
BS vs BB	-	GO:0006412	0.00233933	0.999764	4	305	translation	BP	1	BP translation	Prupe.6G124600, Prupe.3G016800, Prupe.1G311800, Prupe.1G311800, Prupe.1G080900, Prupe.1G080900
BS vs BB	-	GO:0009058	0.0029143	0.99981	3	135	biosynthetic process	BP	1	BP biosynthetic process	Prupe.5G052700, Prupe.4G116200, Prupe.1G002900
BS vs BB	-	GO:0006729	0.00357118	0.999997	1	2	tetrahydrobiopterin biosynthetic process	BP	1	BP tetrahydrobiopterin biosynthetic process	Prupe.4G075000
BS vs BB	-	GO:0008124	0.00357118	0.999997	1	2	4-alpha-hydroxytetrahydrobiopterin dehydratase activity	MF	1	MF 4-alpha-hydroxytetrahydrobiopterin dehydratase activity	Prupe.4G075000
BS vs BB	-	GO:0004378	0.00433411	0.999995	1	2	GDP-Man:Man1GlcNAc2-PP-Dol alpha-1,3-mannosyltransferase activity	MF	1	MF GDP-Man:Man1GlcNAc2-PP-Dol alpha-1,3-mannosyltransferase activity	Prupe.5G052700
BS vs BB	-	GO:0033164	0.00433411	0.999995	1	2	glycolipid 1,6-alpha-mannosyltransferase activity	MF	1	MF glycolipid 1,6-alpha-mannosyltransferase activity	Prupe.5G052700
BS vs BB	-	GO:0003871	0.00513372	0.999994	1	2	5-methyltetrahydropteroyltriglutamate-homocysteine S-methyltransferase activity	MF	1	MF 5-methyltetrahydropteroyltriglutamate-homocysteine S-methyltransferase activity	Prupe.7G009200, Prupe.7G009200
BS vs BB	-	GO:0008097	0.00584525	0.999989	1	3	5S rRNA binding	MF	1	MF 5S rRNA binding	Prupe.1G080900
BS vs BB	-	GO:0008373	0.00637474	0.999987	1	3	sialyltransferase activity	MF	1	MF sialyltransferase activity	Prupe.5G144500
BS vs BB	-	GO:0006741	0.00956328	0.999966	1	4	NADP biosynthetic process	BP	1	BP NADP biosynthetic process	Prupe.4G254100
BS vs BB	-	GO:0019674	0.00956328	0.999966	1	4	NAD metabolic process	BP	1	BP NAD metabolic process	Prupe.4G254100
BS vs BB	-	GO:0005622	0.00982919	0.998509	4	440	intracellular anatomical structure	CC	1	CC intracellular anatomical structure	Prupe.6G124600, Prupe.4G017900, Prupe.3G016800, Prupe.1G311800
BS vs BB	-	GO:0009086	0.0109783	0.999952	1	5	methionine biosynthetic process	BP	1	BP methionine biosynthetic process	Prupe.7G009200
BS vs BB	-	GO:0016790	0.0117381	0.999943	1	6	thiolester hydrolase activity	MF	1	MF thiolester hydrolase activity	Prupe.7G234600, Prupe.7G234600
BS vs BB	-	GO:0008061	0.0142001	0.999913	1	8	chitin binding	MF	1	MF chitin binding	Prupe.8G174900
BS vs BB	-	GO:0008652	0.0220927	0.999783	1	10	cellular amino acid biosynthetic process	BP	1	BP cellular amino acid biosynthetic process	Prupe.7G009200
BS vs BB	-	GO:0003951	0.0307398	0.999565	1	14	NAD+ kinase activity	MF	1	MF NAD+ kinase activity	Prupe.4G254100, Prupe.4G254100, Prupe.4G254100
BS vs BB	-	GO:0044237	0.0337332	0.99947	1	16	cellular metabolic process	BP	1	BP cellular metabolic process	Prupe.4G017900
BS vs BB	-	GO:0016998	0.0358586	0.999394	1	19	cell wall macromolecule catabolic process	BP	1	BP cell wall macromolecule catabolic process	Prupe.8G174900
BS vs BB	-	GO:0009664	0.0385665	0.999295	1	21	plant-type cell wall organization	BP	1	BP plant-type cell wall organization	Prupe.2G263600
BS vs BB	-	GO:0015934	0.0410829	0.999198	1	22	large ribosomal subunit	CC	1	CC large ribosomal subunit	Prupe.1G311800
BS vs BB	-	GO:0004568	0.0410992	0.999197	1	22	chitinase activity	MF	1	MF chitinase activity	Prupe.8G174900, Prupe.8G174900
BS vs BB	-	GO:0006032	0.0410992	0.999197	1	22	chitin catabolic process	BP	1	BP chitin catabolic process	Prupe.8G174900

## Sheet: BS vs BA
Comparison	up/down	category	over_represented_pvalue	under_represented_pvalue	numDEInCat	numInCat	term	ontology	over_represented_FDR	go_term	gene_ids
BS vs BA	+	GO:0006351	0.00439623	0.999284	5	103	transcription, DNA-templated	BP	1	BP transcription, DNA-templated	Prupe.8G086800, Prupe.6G323800, Prupe.1G583500, Prupe.1G574600, Prupe.1G574600, Prupe.1G574600, Prupe.1G508100
BS vs BA	+	GO:0006511	0.00862665	0.998728	4	85	ubiquitin-dependent protein catabolic process	BP	1	BP ubiquitin-dependent protein catabolic process	Prupe.7G091700, Prupe.7G027100, Prupe.2G171100, Prupe.2G066200
BS vs BA	+	GO:0007049	0.0107559	0.999512	2	15	cell cycle	BP	1	BP cell cycle	Prupe.8G086800, Prupe.6G323800
BS vs BA	+	GO:0000244	0.0143006	0.999949	1	2	spliceosomal tri-snRNP complex assembly	BP	1	BP spliceosomal tri-snRNP complex assembly	Prupe.5G061600
BS vs BA	+	GO:0000160	0.0143022	0.998341	3	52	phosphorelay signal transduction system	BP	1	BP phosphorelay signal transduction system	Prupe.7G170700, Prupe.6G244200, Prupe.1G494200
BS vs BA	+	GO:0006418	0.0192308	0.997502	3	56	tRNA aminoacylation for protein translation	BP	1	BP tRNA aminoacylation for protein translation	Prupe.8G096800, Prupe.5G096900, Prupe.1G159500
BS vs BA	+	GO:0005992	0.0244619	0.998301	2	14	trehalose biosynthetic process	BP	1	BP trehalose biosynthetic process	Prupe.4G155900, Prupe.4G155900, Prupe.3G113100
BS vs BA	+	GO:0016579	0.0286322	0.999793	1	2	protein deubiquitination	BP	1	BP protein deubiquitination	Prupe.7G091700
BS vs BA	+	GO:0006432	0.047808	0.99913	1	4	phenylalanyl-tRNA aminoacylation	BP	1	BP phenylalanyl-tRNA aminoacylation	Prupe.8G096800
BS vs BA	+	GO:0009228	0.0480751	0.999062	1	5	thiamine biosynthetic process	BP	1	BP thiamine biosynthetic process	Prupe.1G573200, Prupe.1G573200
BS vs BA	+	GO:0006431	0.0499139	0.998988	1	5	methionyl-tRNA aminoacylation	BP	1	BP methionyl-tRNA aminoacylation	Prupe.1G159500
BS vs BA	+	GO:0005663	0.0206836	1	1	1	DNA replication factor C complex	CC	1	CC DNA replication factor C complex	Prupe.8G068000, Prupe.8G068000
BS vs BA	+	GO:0046540	0.0321901	0.999608	1	4	U4/U6 x U5 tri-snRNP complex	CC	1	CC U4/U6 x U5 tri-snRNP complex	Prupe.5G061600
BS vs BA	+	GO:0000439	0.041905	0.999224	1	8	transcription factor TFIIH core complex	CC	1	CC transcription factor TFIIH core complex	Prupe.1G583500
BS vs BA	+	GO:0000049	0.00595188	0.99981	2	11	tRNA binding	MF	1	MF tRNA binding	Prupe.8G096800, Prupe.1G159500
BS vs BA	+	GO:0008972	0.00805832	1	1	1	phosphomethylpyrimidine kinase activity	MF	1	MF phosphomethylpyrimidine kinase activity	Prupe.1G573200
BS vs BA	+	GO:0000166	0.0197177	0.992794	9	373	nucleotide binding	MF	1	MF nucleotide binding	Prupe.8G096800, Prupe.6G191400, Prupe.5G096900, Prupe.3G046100, Prupe.3G046100, Prupe.2G193300, Prupe.2G193300, Prupe.2G049800, Prupe.1G255900, Prupe.1G159500, Prupe.1G159500, Prupe.1G078700, Prupe.1G078700
BS vs BA	+	GO:0003689	0.0206836	1	1	1	DNA clamp loader activity	MF	1	MF DNA clamp loader activity	Prupe.8G068000, Prupe.8G068000
BS vs BA	+	GO:0004812	0.0221837	0.996957	3	57	aminoacyl-tRNA ligase activity	MF	1	MF aminoacyl-tRNA ligase activity	Prupe.8G096800, Prupe.8G096800, Prupe.5G096900, Prupe.1G159500
BS vs BA	+	GO:0004789	0.0240466	0.999854	1	2	thiamine-phosphate diphosphorylase activity	MF	1	MF thiamine-phosphate diphosphorylase activity	Prupe.1G573200
BS vs BA	+	GO:0004831	0.0266212	0.999733	1	4	tyrosine-tRNA ligase activity	MF	1	MF tyrosine-tRNA ligase activity	Prupe.5G096900
BS vs BA	+	GO:0016298	0.0384319	0.999329	1	10	lipase activity	MF	1	MF lipase activity	Prupe.6G116500
BS vs BA	+	GO:0003825	0.0469243	0.999439	1	2	alpha,alpha-trehalose-phosphate synthase (UDP-forming) activity	MF	1	MF alpha,alpha-trehalose-phosphate synthase (UDP-forming) activity	Prupe.4G155900
BS vs BA	+	GO:0004826	0.047808	0.99913	1	4	phenylalanine-tRNA ligase activity	MF	1	MF phenylalanine-tRNA ligase activity	Prupe.8G096800
BS vs BA	+	GO:0004825	0.0499139	0.998988	1	5	methionine-tRNA ligase activity	MF	1	MF methionine-tRNA ligase activity	Prupe.1G159500, Prupe.1G159500
BS vs BA	+	GO:0036459	0.00950566	0.999088	3	26	NA	NA	1	none	Prupe.7G091700, Prupe.7G027100, Prupe.2G066200
BS vs BA	+	GO2000028	0.0249557	1	1	1	NA	NA	1	none	Prupe.8G040600
BS vs BA	-	GO:0003700	0.000130155	0.999977	9	363	DNA-binding transcription factor activity	MF	0.151723	MF DNA-binding transcription factor activity	Prupe.8G125100, Prupe.7G115900, Prupe.5G061800, Prupe.4G051400, Prupe.2G289600, Prupe.2G129300, Prupe.1G575800, Prupe.1G546100, Prupe.1G305200
BS vs BA	-	GO:0006839	0.000161151	0.999999	2	4	mitochondrial transport	BP	0.151723	BP mitochondrial transport	Prupe.6G196900, Prupe.1G529200
BS vs BA	-	GO:0031966	0.000285128	0.999998	2	5	mitochondrial membrane	CC	0.178965	CC mitochondrial membrane	Prupe.6G196900, Prupe.1G529200
BS vs BA	-	GO:0003689	0.00354853	1	1	1	DNA clamp loader activity	MF	1	MF DNA clamp loader activity	Prupe.8G068000, Prupe.8G068000
BS vs BA	-	GO:0005663	0.00354853	1	1	1	DNA replication factor C complex	CC	1	CC DNA replication factor C complex	Prupe.8G068000, Prupe.8G068000
BS vs BA	-	GO:0006355	0.00443338	0.998629	10	736	regulation of transcription, DNA-templated	BP	1	BP regulation of transcription, DNA-templated	Prupe.8G125100, Prupe.7G115900, Prupe.5G061800, Prupe.4G051400, Prupe.3G169700, Prupe.2G289600, Prupe.2G129300, Prupe.1G575800, Prupe.1G546100, Prupe.1G305200, Prupe.1G305200
BS vs BA	-	GO:0004424	0.00520392	1	1	1	imidazoleglycerol-phosphate dehydratase activity	MF	1	MF imidazoleglycerol-phosphate dehydratase activity	Prupe.1G013300
BS vs BA	-	GO:0003865	0.00563857	1	1	1	3-oxo-5-alpha-steroid 4-dehydrogenase activity	MF	1	MF 3-oxo-5-alpha-steroid 4-dehydrogenase activity	Prupe.6G270300
BS vs BA	-	GO:0008202	0.00563857	1	1	1	steroid metabolic process	BP	1	BP steroid metabolic process	Prupe.6G270300
BS vs BA	-	GO:0009664	0.00606257	0.99979	2	21	plant-type cell wall organization	BP	1	BP plant-type cell wall organization	Prupe.6G042000, Prupe.2G263600
BS vs BA	-	GO:0005840	0.00734068	0.998361	6	291	ribosome	CC	1	CC ribosome	Prupe.7G102700, Prupe.3G016800, Prupe.2G296800, Prupe.2G275400, Prupe.2G275400, Prupe.2G275400, Prupe.2G007500, Prupe.1G311800
BS vs BA	-	GO:0003735	0.00879317	0.997959	6	303	structural constituent of ribosome	MF	1	MF structural constituent of ribosome	Prupe.7G102700, Prupe.3G016800, Prupe.2G296800, Prupe.2G275400, Prupe.2G275400, Prupe.2G275400, Prupe.2G007500, Prupe.1G311800, Prupe.1G311800
BS vs BA	-	GO:0006412	0.00889574	0.99793	6	305	translation	BP	1	BP translation	Prupe.7G102700, Prupe.3G016800, Prupe.2G296800, Prupe.2G275400, Prupe.2G275400, Prupe.2G007500, Prupe.1G311800, Prupe.1G311800
BS vs BA	-	GO:0006073	0.00970355	0.999563	2	27	cellular glucan metabolic process	BP	1	BP cellular glucan metabolic process	Prupe.4G025600, Prupe.1G088900
BS vs BA	-	GO:0016762	0.00970355	0.999563	2	27	xyloglucan:xyloglucosyl transferase activity	MF	1	MF xyloglucan:xyloglucosyl transferase activity	Prupe.4G025600, Prupe.1G088900
BS vs BA	-	GO:0006729	0.0118514	0.999965	1	2	tetrahydrobiopterin biosynthetic process	BP	1	BP tetrahydrobiopterin biosynthetic process	Prupe.4G075000
BS vs BA	-	GO:0008124	0.0118514	0.999965	1	2	4-alpha-hydroxytetrahydrobiopterin dehydratase activity	MF	1	MF 4-alpha-hydroxytetrahydrobiopterin dehydratase activity	Prupe.4G075000
BS vs BA	-	GO:0004664	0.0146812	0.999928	1	3	prephenate dehydratase activity	MF	1	MF prephenate dehydratase activity	Prupe.6G119200
BS vs BA	-	GO:0009094	0.0146812	0.999928	1	3	L-phenylalanine biosynthetic process	BP	1	BP L-phenylalanine biosynthetic process	Prupe.6G119200
BS vs BA	-	GO:0016742	0.0157368	0.999917	1	3	hydroxymethyl-, formyl- and related transferase activity	MF	1	MF hydroxymethyl-, formyl- and related transferase activity	Prupe.3G152400
BS vs BA	-	GO:0008964	0.017712	0.999882	1	4	phosphoenolpyruvate carboxylase activity	MF	1	MF phosphoenolpyruvate carboxylase activity	Prupe.4G166400, Prupe.4G166400
BS vs BA	-	GO:0004478	0.0207018	0.999839	1	4	methionine adenosyltransferase activity	MF	1	MF methionine adenosyltransferase activity	Prupe.1G107000, Prupe.1G107000
BS vs BA	-	GO:0006556	0.0207018	0.999839	1	4	S-adenosylmethionine biosynthetic process	BP	1	BP S-adenosylmethionine biosynthetic process	Prupe.1G107000, Prupe.1G107000
BS vs BA	-	GO:0015977	0.0238946	0.999771	1	5	carbon fixation	BP	1	BP carbon fixation	Prupe.4G166400
BS vs BA	-	GO:0009058	0.0265302	0.996044	3	135	biosynthetic process	BP	1	BP biosynthetic process	Prupe.4G116200, Prupe.3G152400, Prupe.1G002900
BS vs BA	-	GO:0015979	0.0294505	0.99756	2	47	photosynthesis	BP	1	BP photosynthesis	Prupe.3G067400, Prupe.1G406000
BS vs BA	-	GO:0048046	0.0323247	0.997172	2	55	apoplast	CC	1	CC apoplast	Prupe.4G025600, Prupe.1G088900
BS vs BA	-	GO:0009538	0.0361887	0.99945	1	6	photosystem I reaction center	CC	1	CC photosystem I reaction center	Prupe.3G067400
BS vs BA	-	GO:0006629	0.0362814	0.991687	4	238	lipid metabolic process	BP	1	BP lipid metabolic process	Prupe.7G132500, Prupe.6G278800, Prupe.6G270300, Prupe.5G060400
BS vs BA	-	GO:0003677	0.0397236	0.982005	11	1201	DNA binding	MF	1	MF DNA binding	Prupe.8G125100, Prupe.8G068000, Prupe.8G068000, Prupe.7G115900, Prupe.5G061800, Prupe.4G051400, Prupe.3G227800, Prupe.2G289600, Prupe.2G129300, Prupe.1G546100, Prupe.1G441700, Prupe.1G305200, Prupe.1G305200
BS vs BA	-	GO:0005576	0.0405341	0.995993	2	55	extracellular region	CC	1	CC extracellular region	Prupe.6G042000, Prupe.2G263600
BS vs BA	-	GO:0005787	0.0409208	0.999276	1	7	signal peptidase complex	CC	1	CC signal peptidase complex	Prupe.1G228300
BS vs BA	-	GO:0005801	0.0439335	0.999147	1	8	cis-Golgi network	CC	1	CC cis-Golgi network	Prupe.2G018100
BS vs BA	-	GO:0000105	0.0457645	0.99906	1	9	histidine biosynthetic process	BP	1	BP histidine biosynthetic process	Prupe.1G013300
BS vs BA	-	GO:0004707	0.0490937	0.998892	1	11	MAP kinase activity	MF	1	MF MAP kinase activity	Prupe.6G090400

## Sheet: SA vs SS
Comparison	up/down	category	over_represented_pvalue	under_represented_pvalue	numDEInCat	numInCat	term	ontology	over_represented_FDR	go_term	gene_ids
SA vs SS	+	GO:0017003	0.00262964	1	1	1	protein-heme linkage	BP	1	BP protein-heme linkage	Prupe.6G023600
SA vs SS	+	GO:0010508	0.00364414	1	1	1	positive regulation of autophagy	BP	1	BP positive regulation of autophagy	Prupe.1G508500
SA vs SS	+	GO:0017004	0.0131205	0.999931	1	5	cytochrome complex assembly	BP	1	BP cytochrome complex assembly	Prupe.6G023600
SA vs SS	+	GO:0051017	0.0196052	0.999872	1	3	actin filament bundle assembly	BP	1	BP actin filament bundle assembly	Prupe.1G081400
SA vs SS	+	GO:0006817	0.0364161	0.999401	1	10	phosphate ion transport	BP	1	BP phosphate ion transport	Prupe.1G038600
SA vs SS	+	GO:0007275	0.0398547	0.999275	1	11	multicellular organism development	BP	1	BP multicellular organism development	Prupe.5G039700
SA vs SS	+	GO:0042765	0.0143894	0.999931	1	3	GPI-anchor transamidase complex	CC	1	CC GPI-anchor transamidase complex	Prupe.3G291700
SA vs SS	+	GO:0010333	0.0103079	0.999512	2	44	terpene synthase activity	MF	1	MF terpene synthase activity	Prupe.4G238900, Prupe.4G238900, Prupe.4G199200, Prupe.4G199200
SA vs SS	+	GO:0004861	0.0118632	0.999947	1	4	cyclin-dependent protein serine/threonine kinase inhibitor activity	MF	1	MF cyclin-dependent protein serine/threonine kinase inhibitor activity	Prupe.8G203300
SA vs SS	+	GO:0016829	0.0123501	0.999356	2	48	lyase activity	MF	1	MF lyase activity	Prupe.4G238900, Prupe.4G238900, Prupe.4G199200, Prupe.4G199200
SA vs SS	+	GO:0051015	0.0308614	0.999602	1	6	actin filament binding	MF	1	MF actin filament binding	Prupe.1G081400
SA vs SS	+	GO:0005315	0.0364161	0.999401	1	10	inorganic phosphate transmembrane transporter activity	MF	1	MF inorganic phosphate transmembrane transporter activity	Prupe.1G038600
SA vs SS	+	GO:0035091	0.0449988	0.999108	1	8	phosphatidylinositol binding	MF	1	MF phosphatidylinositol binding	Prupe.7G102200
SA vs SS	+	GO:0007050	0.0118632	0.999947	1	4	NA	NA	1	none	Prupe.8G203300
SA vs SS	-	GO:0008168	0.000624601	0.999935	5	189	methyltransferase activity	MF	1	MF methyltransferase activity	Prupe.8G171400, Prupe.8G171000, Prupe.3G294800, Prupe.3G105200, Prupe.1G040400
SA vs SS	-	GO:0010508	0.00361171	1	1	1	positive regulation of autophagy	BP	1	BP positive regulation of autophagy	Prupe.1G508500
SA vs SS	-	GO:0005622	0.00527403	0.998907	6	440	intracellular anatomical structure	CC	1	CC intracellular anatomical structure	Prupe.7G087500, Prupe.6G056500, Prupe.5G173000, Prupe.2G274000, Prupe.2G230200, Prupe.1G048900
SA vs SS	-	GO:0003983	0.00720826	0.999987	1	2	UTP:glucose-1-phosphate uridylyltransferase activity	MF	1	MF UTP:glucose-1-phosphate uridylyltransferase activity	Prupe.3G015000
SA vs SS	-	GO:0006011	0.00720826	0.999987	1	2	UDP-glucose metabolic process	BP	1	BP UDP-glucose metabolic process	Prupe.3G015000
SA vs SS	-	GO:0009452	0.00720904	0.999987	1	2	7-methylguanosine RNA capping	BP	1	BP 7-methylguanosine RNA capping	Prupe.3G105200
SA vs SS	-	GO:0045550	0.00721088	0.999987	1	2	geranylgeranyl reductase activity	MF	1	MF geranylgeranyl reductase activity	Prupe.5G194300, Prupe.5G194300
SA vs SS	-	GO:0051188	0.00721088	0.999987	1	2	NA	NA	1	none	Prupe.5G194300
SA vs SS	-	GO:0019789	0.0107951	0.999961	1	3	SUMO transferase activity	MF	1	MF SUMO transferase activity	Prupe.1G431700
SA vs SS	-	GO:0004664	0.0107959	0.999961	1	3	prephenate dehydratase activity	MF	1	MF prephenate dehydratase activity	Prupe.6G092500
SA vs SS	-	GO:0009094	0.0107959	0.999961	1	3	L-phenylalanine biosynthetic process	BP	1	BP L-phenylalanine biosynthetic process	Prupe.6G092500
SA vs SS	-	GO:0004347	0.0107969	0.999961	1	3	glucose-6-phosphate isomerase activity	MF	1	MF glucose-6-phosphate isomerase activity	Prupe.1G380500, Prupe.1G380500
SA vs SS	-	GO:0008171	0.0125556	0.99934	2	47	O-methyltransferase activity	MF	1	MF O-methyltransferase activity	Prupe.8G171400, Prupe.8G171000
SA vs SS	-	GO:0004826	0.0143309	0.999923	1	4	phenylalanine-tRNA ligase activity	MF	1	MF phenylalanine-tRNA ligase activity	Prupe.8G096800
SA vs SS	-	GO:0006432	0.0143309	0.999923	1	4	phenylalanyl-tRNA aminoacylation	BP	1	BP phenylalanyl-tRNA aminoacylation	Prupe.8G096800
SA vs SS	-	GO:0006741	0.014338	0.999923	1	4	NADP biosynthetic process	BP	1	BP NADP biosynthetic process	Prupe.4G254100
SA vs SS	-	GO:0019674	0.014338	0.999923	1	4	NAD metabolic process	BP	1	BP NAD metabolic process	Prupe.4G254100
SA vs SS	-	GO:0042147	0.0143442	0.999923	1	4	retrograde transport, endosome to Golgi	BP	1	BP retrograde transport, endosome to Golgi	Prupe.6G356900
SA vs SS	-	GO:0019953	0.0143708	0.999923	1	4	sexual reproduction	BP	1	BP sexual reproduction	Prupe.8G174500
SA vs SS	-	GO:0005576	0.0169369	0.998954	2	55	extracellular region	CC	1	CC extracellular region	Prupe.8G174500, Prupe.8G174500, Prupe.8G153100
SA vs SS	-	GO:0016628	0.0179306	0.999872	1	5	oxidoreductase activity, acting on the CH-CH group of donors, NAD or NADP as acceptor	MF	1	MF oxidoreductase activity, acting on the CH-CH group of donors, NAD or NADP as acceptor	Prupe.5G194300
SA vs SS	-	GO:0006855	0.02121	0.99852	2	62	xenobiotic transmembrane transport	BP	1	BP xenobiotic transmembrane transport	Prupe.5G091200, Prupe.2G013100
SA vs SS	-	GO:0015238	0.02121	0.99852	2	62	NA	NA	1	none	Prupe.5G091200, Prupe.2G013100
SA vs SS	-	GO:0015297	0.02121	0.99852	2	62	antiporter activity	MF	1	MF antiporter activity	Prupe.5G091200, Prupe.2G013100
SA vs SS	-	GO:0070569	0.0214581	0.999809	1	6	uridylyltransferase activity	MF	1	MF uridylyltransferase activity	Prupe.3G015000
SA vs SS	-	GO:0001510	0.0249806	0.999733	1	7	RNA methylation	BP	1	BP RNA methylation	Prupe.3G105200
SA vs SS	-	GO:0006094	0.0250102	0.999732	1	7	gluconeogenesis	BP	1	BP gluconeogenesis	Prupe.1G380500
SA vs SS	-	GO:0015995	0.0285126	0.999644	1	8	chlorophyll biosynthetic process	BP	1	BP chlorophyll biosynthetic process	Prupe.5G194300
SA vs SS	-	GO:0003968	0.0319987	0.999544	1	9	RNA-directed 5'-3' RNA polymerase activity	MF	1	MF RNA-directed 5'-3' RNA polymerase activity	Prupe.1G334600
SA vs SS	-	GO:0004012	0.0388818	0.99931	1	11	NA	NA	1	none	Prupe.1G263700
SA vs SS	-	GO:0015914	0.0388818	0.99931	1	11	phospholipid transport	BP	1	BP phospholipid transport	Prupe.1G263700
SA vs SS	-	GO:0000049	0.0389816	0.999306	1	11	tRNA binding	MF	1	MF tRNA binding	Prupe.8G096800
SA vs SS	-	GO:0000159	0.0424744	0.999169	1	12	protein phosphatase type 2A complex	CC	1	CC protein phosphatase type 2A complex	Prupe.1G467100
SA vs SS	-	GO:0008601	0.0424744	0.999169	1	12	NA	NA	1	none	Prupe.1G467100
SA vs SS	-	GO:0043565	0.0456231	0.991614	3	220	sequence-specific DNA binding	MF	1	MF sequence-specific DNA binding	Prupe.8G165400, Prupe.2G004000, Prupe.2G004000, Prupe.1G508100, Prupe.1G508100
SA vs SS	-	GO:0000166	0.0462544	0.9886	4	373	nucleotide binding	MF	1	MF nucleotide binding	Prupe.8G096800, Prupe.6G081700, Prupe.1G263700, Prupe.1G263700, Prupe.1G048900
SA vs SS	-	GO:0043039	0.0493528	0.99886	1	14	tRNA aminoacylation	BP	1	BP tRNA aminoacylation	Prupe.8G096800
SA vs SS	-	GO:0003951	0.0493636	0.99886	1	14	NAD+ kinase activity	MF	1	MF NAD+ kinase activity	Prupe.4G254100, Prupe.4G254100, Prupe.4G254100
SA vs SS	-	GO:0016810	0.0493872	0.998859	1	14	hydrolase activity, acting on carbon-nitrogen (but not peptide) bonds	MF	1	MF hydrolase activity, acting on carbon-nitrogen (but not peptide) bonds	Prupe.3G043200
SA vs SS	-	GO:0004497	0.049406	0.998858	1	14	monooxygenase activity	MF	1	MF monooxygenase activity	Prupe.1G214000

[truncated: 2 more sheets: SB vs SS, SA vs SB]
